# Supplementary material for: Endometrial factors similarly induced by IFNT2 and IFNTc1 through transcription factor FOXS1
Source: PLoS One. 2017 Feb 15;12(2):e0171858. doi: 10.1371/journal.pone.0171858 (PMC5310909; doi:10.1371/journal.pone.0171858)
Supplement: S1 Table — (XLSX) [file pone.0171858.s004.xlsx]

## Sheet: S1 Table
	Gene name		Sequence			Product length (bp)	Accession No.
	GAPDH	F	5'-	GCATCCCTGAGACAAGATGGTG	-3'	113	NM_001034034
	GAPDH	R	5'-	CATTGATGGCAACGATGTCCAC	-3'
	AIFM3	F	5'-	AGCGAAGGACCAAGGTGATG	-3'	148	NM_001046281.2
	AIFM3	R	5'-	AGCACGATCCGGTCTGAGAAG	-3'
	ZNF274	F	5'-	ATCTCTGAGGAGGAAACACTGC	-3'	197	NM_001101153.1
	ZNF274	R	5'-	ATCACGTCGTGGTACTCAGTC	-3'
	PTMA	F	5'-	AGGCACCTGCAAATGGGAATG	-3'	182	NM_001039953.1
	PTMA	R	5'-	ATCTTCAGCTGCCCGTTTGC	-3'
	HSPBAP1	F	5'-	TCTGGACACCTATGGTTGCAAC	-3'	193	NM_001014911.1
	HSPBAP1	R	5'-	ATGTCTTCGAGCTTTCCGGAAC	-3'
	PPP6R1	F	5'-	AGATCCATGGCCTCAGACTGG	-3'	133	NM_001114507.1
	PPP6R1	R	5'-	CGAGCTCGTATGCAGGTCAAAC	-3'
	THRA	F	5'-	AAAGAACGGCCAATGTTCCC	-3'	173	NM_001046329.1
	THRA	R	5'-	GCAGGTTCTTCTGGATTGTGC	-3'
	TIA1	F	5'-	TGGATACAGCCGGAAATGATCC	-3'	144	NM_001076109.1
	TIA1	R	5'-	TTTGACTGCTGGGAGTTGTTGC	-3'
	THSD4	F	5'-	TTGCTCCACGTTCAAACAGCAG	-3'	160	NM_001078030.2
	THSD4	R	5'-	TGAGGGCATGCTTAAACACACC	-3'
	NAA10	F	5'-	GCCGCCGTTATGAACATCCG	-3'	155	NM_001046511.1
	NAA10	R	5'-	TTCTCGTCCTCAGCGATGTACG	-3'
	PANX2	F	5'-	AGCAACTTCGTCTTCGACAAGC	-3'	104	NM_001102225.1
	PANX2	R	5'-	TTGCAGAACATGGCCAGGATG	-3'
	PRRG2	F	5'-	ATACCTGGGATTGGCCACCTG	-3'	159	NM_001034402.2
	PRRG2	R	5'-	AGGTTCCCTGGTGTGAACAAC	-3'
	SDHAF3	F	5'-	AAAGAGGCCGAACGATTCCTG	-3'	196	NM_001080352.1
	SDHAF3	R	5'-	TGTTGGGTTTAGTGGCCTCTTG	-3'
	STAT1	F	5'-	CTCATTAGTTCTGGCACCAGC	-3'	108	NM_001077900.1
	STAT1	R	5'-	CACACGAAGGTGATGAACATG	-3'
	STAT2	F	5'-	GCACTTGGCTGTCTGGATTGAAG	-3'	140	NM_001205689.1
	STAT2	R	5'-	ACTCAGAGTCTTGGCTGCATC	-3'
	IRF9	F	5'-	AAGACCATGTTCCGGATCCC	-3'	150	NM_001024506.1
	IRF9	R	5'-	CAAACGAGTCTTCCAGATGGC	-3'
	IFI6	F	5'-	TCGTTGGCCTCCTCACTGATG	-3'	169	NM_001075588.1
	IFI6	R	5'-	TGCTTTCGACTTGCTTGTGGAC	-3'
	EIF2AK2	F	5'-	AACGCTGCAGCCAAATTAGC	-3'	106	NM_178109.3
	EIF2AK2	R	5'-	TCTCAATGGGTGGTCCTTCTGG	-3'
	TAP1	F	5'-	AGCCACGTGCAGTTCATTCTG	-3'	72	NM_001098058.1
	TAP1	R	5'-	AGTGAAGAACGGAATGGCCATC	-3'
	IRF8	F	5'-	TCGACACCAGCCAGTTCTTC	-3'	98	NM_001083769.2
	IRF8	R	5'-	AAACTCCTCTCCGAAGCATAGC	-3'
	ISG15	F	5'-	GGTATCCGAGCTGAAGCAGTT	-3'	87	NM_174366.1
	ISG15	R	5'-	ACCTCCCTGCTGTCAAGGT	-3'
	ICAM1	F	5'-	TGCGTGATGTGCAGGAAGAC	-3'	162	NM_174348.2
	ICAM1	R	5'-	AGCTCAGGTTGAGTTCTTCACC	-3'
	PSMB9	F	5'-	TCATGGCAGTAGAGTTTGATGG	-3'	132	NM_001034388.2
	PSMB9	R	5'-	CGGAGAGAGCGCAGTAGATG	-3'
	UBA7	F	5'-	AGGCTGGTACCCACCACTTC	-3'	138	NM_001012284.1
	UBA7	R	5'-	CTGTTGTGTCGCCAATCTCC	-3'
	PSMA2	F	5'-	AGTGGAACCAATCACCAAGCAC	-3'	199	NM_001034662.2
	PSMA2	R	5'-	AAATGGGCGAACACCACCTG	-3'
	PSME1	F	5'-	AGCGCTGCTTTCACTTTCCC	-3'	163	NM_001024509.3
	PSME1	R	5'-	TCCCGAGCAGGTTCTCTGTC	-3'
	PSME2	F	5'-	TCAAACAGGTGGACGTCTTCAG	-3'	167	NM_001014889.1
	PSME2	R	5'-	TGGAATCGGGATGTCCAGTGG	-3'
	PSMB10	F	5'-	GATACTCGGGCCACTAACGA	-3'	153	NM_001034040.2
	PSMB10	R	5'-	CGCGTGTAGCTCCATGTTG	-3'
	PSMB8	F	5'-	TGAGGAATGGGGAGCGTATC	-3'	192	NM_001040480.2
	PSMB8	R	5'-	TCCCACTACCGGTGGAGAAC	-3'
	GADD45B	F	5'-	TGCAACATGACACTGGAAGAGC	-3'	150	NM_001040604.1
	GADD45B	R	5'-	ATTCATCAGCTTGGCCGACTC	-3'
	SFN	F	5'-	TCCTACAAAGACAGCACCCTCA	-3'	196	NM_001075912.1
	SFN	R	5'-	CTCCCACCCCATACAAGTCC	-3'
	BID	F	5'-	CCGTGAAGCTTAGGCCATGG	-3'	180	NM_001075446.2
	BID	R	5'-	TGCAGCTCGTCATCATGGAAC	-3'
	ATRIP	F	5'-	AGCAACAGGTCACCTTCAAGC	-3'	177	NM_001103330.2
	ATRIP	R	5'-	AGGAGCTCAACCGTCAGCAG	-3'
	PML	F	5'-	ACCCGCAAGTCCAACATCATC	-3'	151	NM_001206503.1
	PML	R	5'-	TGCTGATGTCACACTTGAGCTC	-3'
	DDB2	F	5'-	TCAATGGAGGGAACGACTAGGC	-3'	105	NM_001075788.1
	DDB2	R	5'-	AGATACGTCCAAGCTGCAGAAC	-3'
	FOXS1	F	5'-	AGCCAACCAAGCCTCCTTAC	-3'	195	NM_001099716.1
	FOXS1	R	5'-	GCACCTTGACAAAGCATTCG	-3'
	ZNFX1	F	5'-	ATGGAGGACCGAAGACCTTG	-3'	123	NM_001205716.1
	ZNFX1	R	5'-	ATTGGCTGGTGGGTTATTGG	-3'
	NFE2L3	F	5'-	TTACAAGTGTCGCTCATCCG	-3'	77	NM_001077899.2
	NFE2L3	R	5'-	TTACGCTTTCGGCAGTTCTG	-3'
	IRF7	F	5'-	ACACGCCCATCTTTGACTTC	-3'	99	NM_001105040.1
	IRF7	R	5'-	AGCCCAAGTAGATGGTGTAGTG	-3'
	EGR1	F	5'-	GAGATGATGCTGAGCAACGG	-3'	250	NM_001045875.1
	EGR1	R	5'-	TCGTCTCCACTAGAACCTTCTC	-3'
	GTF2B	F	5'-	TCGATGTAGGATCTGAGTGGAG	-3'	196	NM_001046142.2
	GTF2B	R	5'-	TCAGAACTGCTCATGGTTCTCC	-3'
	CSRNP1	F	5'-	ACCCTGTTGCTGCTTTGTTG	-3'	95	NM_001098035.1
	CSRNP1	R	5'-	ATTAGTAGGAGTGCCCACATGG	-3'
	DDIT3	F	5'-	TGAGTCACTGCCTTTCTCCTTC	-3'	186	NM_001078163.1
	DDIT3	R	5'-	TCAGTAAGCCAAGCCAGAGAG	-3'
	HMGA1	F	5'-	TGCCAACACCTAAGAGACCTC	-3'	94	NM_001076523.1
	HMGA1	R	5'-	TTTCTCCCTGGAGTTGTGGTG	-3'
	ATF3	F	5'-	TCGAGATGTCAGTCACCAAAGC	-3'	108	NM_001046193.2
	ATF3	R	5'-	TCTTCTTGTTGCGGCACTTG	-3'
	TBP	F	5'-	TTGGGTTTTCCAGCTAAGTTCT	-3'	140	NM_001075742.1
	TBP	R	5'-	CCAGGAAATAACTCTGGCTCA	-3'
	IRF3	F	5'-	ATGCCCAGCAGGAGGATTTC	-3'	148	NM_001029845.3
	IRF3	R	5'-	TCCGCTAAACGCAACACTTC	-3'
	RNF141	F	5'-	TCGGATCAGACACAGTTGGTTC	-3'	150	NM_001040566.1
	RNF141	R	5'-	GCCAGAAGCCACTTTAGCAG	-3'
		F: Forward, R: Reverse.
