# Supplementary material for: Endometrial factors similarly induced by IFNT2 and IFNTc1 through transcription factor FOXS1
Source: PLoS One. 2017 Feb 15;12(2):e0171858. doi: 10.1371/journal.pone.0171858 (PMC5310909; doi:10.1371/journal.pone.0171858)
Supplement: S2 Table — (XLSX) [file pone.0171858.s005.xlsx]

## Sheet: S2 Table
Gene_ID	Gene	Cont_FPKM	IFNT1_FPKM	IFNTc1_FPKM	fold change (IFNT1/Cont)	fold change (IFNTc1/Cont)	fold chage (IFNTc1/IFNT)
NM_001001597	PPIF	8.40213	13.8627	14.7735	1.6499	1.7583	1.0657
NM_001001854	CLDN1	25.2913	42.9562	43.4077	1.69846	1.71631	1.01051
NM_001012281	CFLAR	11.6154	17.0384	18.3339	1.46688	1.57841	1.07603
NM_001012284	UBA7	0.926846	27.3619	30.7765	29.5215	33.2056	1.12479
NM_001012677	BOLA-DRA	5.63663	12.2256	14.0892	2.16896	2.49958	1.15243
NM_001012680	BOLA-DRB3	5.95289	9.79247	10.1218	1.64499	1.70032	1.03363
NM_001014870	TMEM106A	9.67158	31.8743	32.3981	3.29567	3.34982	1.01643
NM_001014886	PRICKLE3	7.22604	11.0463	12.0683	1.52868	1.67011	1.09252
NM_001014889	PSME2	65.2492	210.821	228.624	3.23101	3.50386	1.08445
NM_001014891	ARL6IP5	136.027	193.617	210.062	1.42337	1.54427	1.08494
NM_001014911	HSPBAP1	3.17146	7.48985	11.9489	2.36164	3.76763	1.59535
NM_001014944	FAM192A	29.3773	42.7927	49.2944	1.45666	1.67798	1.15193
NM_001015519	PRR5L	15.309	9.6328	9.99848	0.629225	0.653111	1.03796
NM_001015544	BCL2L14	7.37145	9.16069	11.1678	1.24273	1.51501	1.2191
NM_001015545	DHX58	6.38854	82.6922	93.3757	12.9438	14.6161	1.1292
NM_001015568	OSER1	23.7888	32.7122	37.3328	1.37511	1.56934	1.14125
NM_001015570/NM_001039177	LGALS9	12.0517	169.721	188.435	14.0827	15.6356	1.11026
NM_001015613	CKB	27.3508	18.5469	17.4241	0.678112	0.63706	0.939462
NM_001015645	PPP2R3C	5.74179	11.8309	13.8485	2.06049	2.41188	1.17054
NM_001015660	FAM76A	13.5316	22.6985	23.1902	1.67744	1.71378	1.02166
NM_001017940	USP18	3.00942	169.627	198.977	56.3653	66.1181	1.17303
NM_001024506	IRF9	11.0528	48.0381	54.0889	4.34624	4.89368	1.12596
NM_001024509	PSME1	135.812	241.387	268.008	1.77736	1.97337	1.11028
NM_001024531	RNF114	26.9348	53.9848	56.9761	2.00428	2.11533	1.05541
NM_001024557	OAS2	5.06531	427.526	470.264	84.4027	92.8401	1.09997
NM_001025334	APRT	77.5655	133.689	148.786	1.72356	1.9182	1.11293
NM_001029845	IRF3	43.8451	61.4015	66.997	1.40042	1.52804	1.09113
NM_001029846	OAS1Z	5.06531	427.526	470.264	84.4027	92.8401	1.09997
NM_001033615	CTSS	9.59059	25.571	28.8248	2.66626	3.00553	1.12725
NM_001033616	GABARAPL1	58.3876	106.111	121.528	1.81736	2.0814	1.14529
NM_001034035	HPRT1	54.4971	90.3031	95.8636	1.65703	1.75906	1.06158
NM_001034040	PSMB10	5.67865	19.123	19.6929	3.36753	3.46788	1.0298
NM_001034204	TUBA1C	123.108	79.4273	81.2938	0.645184	0.660345	1.0235
NM_001034232	CD53	2.39161	10.2583	10.6307	4.28929	4.445	1.0363
NM_001034285	TMEM208	32.7976	52.269	47.4868	1.59368	1.44787	0.908508
NM_001034333	SAT1	158.155	292.245	330.453	1.84784	2.08942	1.13074
NM_001034365	RBMS2	31.6855	44.8758	49.3165	1.41629	1.55644	1.09896
NM_001034388	PSMB9	3.59394	27.4103	30.3475	7.62681	8.44408	1.10716
NM_001034402	PRRG2	4.94089	7.36803	13.453	1.49124	2.72279	1.82586
NM_001034436	PLSCR1	103.941	237.59	259.447	2.28582	2.4961	1.09199
NM_001034539	BPNT1	52.1158	88.9447	102.295	1.70667	1.96284	1.1501
NM_001034574	TRIM38	9.74423	35.8632	40.999	3.68045	4.20752	1.14321
NM_001034636	PAIP2	180.528	224.32	143.981	1.24258	0.797555	0.641855
NM_001034647	TNFSF13	21.9315	19.9214	29.9535	0.908346	1.36578	1.50358
NM_001034662	PSMA2	124.551	236.837	230.391	1.90153	1.84977	0.972783
NM_001034682	CHMP5	82.4846	127.259	138.184	1.54282	1.67527	1.08585
NM_001034735	CD74	37.2856	75.6513	80.349	2.02897	2.15496	1.0621
NM_001034788	SDC2	13.0237	9.41712	8.63794	0.723076	0.663248	0.917259
NM_001034795	GALM	20.4872	52.3536	60.2356	2.55543	2.94016	1.15055
NM_001034796	TRAPPC2	16.489	24.4046	25.1008	1.48005	1.52228	1.02853
NM_001034798	LOC616948	9.0315	44.1031	49.2736	4.88325	5.45575	1.11724
NM_001035034	TMA16	34.0903	50.0188	53.1885	1.46724	1.56022	1.06337
NM_001035075	XAF1	13.5134	116.553	116.175	8.62499	8.59702	0.996757
NM_001035094	ABHD1	1.74145	16.9233	20.2533	9.71794	11.6301	1.19677
NM_001035098	NMI	66.0762	128.617	143.102	1.9465	2.16571	1.11262
NM_001035099	CD81	171.837	224.466	277.034	1.30627	1.61219	1.23419
NM_001035269	MISP	26.0541	42.5846	47.8049	1.63447	1.83483	1.12259
NM_001035293	BIRC3	16.7508	29.466	29.3292	1.75908	1.75091	0.995357
NM_001035330	GPA33	9.1076	13.8249	14.6281	1.51795	1.60614	1.0581
NM_001035412	MTFR1	68.726	41.5867	38.6531	0.605109	0.562423	0.929458
NM_001035422	RNF183	7.1708	12.1123	12.6951	1.68911	1.77039	1.04812
NM_001035426	SCAMP3	23.3196	34.0366	44.0403	1.45957	1.88855	1.29391
NM_001035442	FAM92A1	11.1409	5.11985	5.30198	0.459554	0.475902	1.03557
NM_001035486	SHISA5	48.2351	87.041	97.6188	1.80452	2.02381	1.12153
NM_001035490	C27H8orf4	54.1295	33.0281	32.7009	0.610168	0.604123	0.990093
NM_001037593	GRINA	29.3447	71.2089	78.983	2.42664	2.69156	1.10917
NM_001037597	NT5C3A	4.9037	10.9756	12.2392	2.23823	2.49591	1.11513
NM_001038181	C7H19orf66	13.9786	64.9776	74.6306	4.64836	5.33892	1.14856
NM_001038206	SPRYD7	18.9954	14.5821	11.4648	0.767665	0.603557	0.786224
NM_001038518/NM_001040532/NM_001289989/NM_001040498	BOLA	160.041	399.564	447.748	2.49664	2.79771	1.12059
NM_001038558	CADM1	35.6298	24.463	22.9613	0.686588	0.644441	0.938613
NM_001038678	NSMCE4A	7.74726	9.30013	12.29	1.20044	1.58637	1.32149
NM_001039953	PTMA	8.03477	19.8032	12.7041	2.46469	1.58114	0.641518
NM_001040480	PSMB8	21.6555	77.0477	89.5947	3.55788	4.13727	1.16285
NM_001040481	BOLA-DMB	2.40837	18.3474	19.8216	7.61818	8.2303	1.08035
NM_001040500	AGR2	16.2701	22.709	24.6781	1.39575	1.51678	1.08671
NM_001040526	CFB	86.652	192.011	215.104	2.21589	2.48239	1.12027
NM_001040554/NM_001114855	BOLA-A	57.8177	212.666	247.625	3.67822	4.28286	1.16438
NM_001040564	SERTAD1	22.7116	34.6292	35.676	1.52474	1.57083	1.03023
NM_001040566	RNF141	1059.27	1224.11	1747.85	1.15562	1.65005	1.42785
NM_001040598	FAM213B	33.7871	21.2875	23.0802	0.630048	0.683107	1.08421
NM_001040604	GADD45B	16.1238	26.6317	26.1885	1.6517	1.62421	0.983358
NM_001040606	OAS1Y	5.06531	427.526	470.264	84.4027	92.8401	1.09997
NM_001045875	EGR1	4.41845	11.6243	11.9243	2.63085	2.69875	1.02581
NM_001045885	TAPBP	98.913	181.556	195.974	1.83551	1.98128	1.07941
NM_001045887	SLC25A19	6.67061	11.0954	11.9672	1.66333	1.79402	1.07857
NM_001045941	RSAD2	0.795491	376.373	464.655	473.133	584.111	1.23456
NM_001045944	CARS2	12.5947	8.18188	7.76293	0.649629	0.616365	0.948795
NM_001045946	MAD2L2	14.7522	30.633	33.0807	2.0765	2.24242	1.0799
NM_001045954	LGALS8	16.2879	26.003	25.9185	1.59646	1.59127	0.99675
NM_001046013	GDAP2	13.3795	23.0167	26.6081	1.7203	1.98872	1.15603
NM_001046049	VPS33A	21.4707	13.1617	13.5672	0.613007	0.631894	1.03081
NM_001046070	LY6E	127.658	594.607	692.988	4.65781	5.42847	1.16546
NM_001046103/NM_001113278/NM_001113279/NM_001113280	PLEKHB1	26.6956	17.7764	16.9869	0.665893	0.636318	0.955587
NM_001046142	GTF2B	28.2464	70.0076	79.6112	2.47846	2.81845	1.13718
NM_001046143	CDKN2AIP	7.6129	14.9001	16.0886	1.95722	2.11333	1.07976
NM_001046164	FBP2	51.432	33.9416	31.6894	0.659932	0.616142	0.933645
NM_001046169	MDM4	16.7519	30.8193	30.8242	1.83975	1.84004	1.00016
NM_001046178	PPP1R15A	12.5294	16.5993	19.5514	1.32483	1.56044	1.17784
NM_001046193	ATF3	89.705	148.951	161.88	1.66045	1.80458	1.0868
NM_001046223	RENBP	11.7016	6.48636	6.80407	0.554314	0.581465	1.04898
NM_001046225	PAQR6	13.4931	8.6502	10.0239	0.641083	0.742891	1.15881
NM_001046228	TMEM242	9.04558	14.5565	15.7219	1.60924	1.73808	1.08006
NM_001046246	HIST1H2BD	26.1818	48.2484	51.1058	1.84282	1.95196	1.05922
NM_001046257	NOSTRIN	5.61702	9.12216	13.3529	1.62402	2.37722	1.46379
NM_001046281	AIFM3	11.0798	5.29575	8.25913	0.477964	0.745422	1.55958
NM_001046316	LGALS3BP	71.2856	216.455	230.132	3.03645	3.22831	1.06319
NM_001046326	SLC25A15	44.2478	21.7192	22.0225	0.490854	0.497708	1.01396
NM_001046329	THRA	12.5081	13.4319	7.86024	1.07386	0.628412	0.585192
NM_001046361	PAPD4	12.8007	27.8585	28.5172	2.17633	2.22778	1.02364
NM_001046395	PGS1	13.0362	19.2694	20.621	1.47815	1.58183	1.07014
NM_001046421	GBA	28.8463	57.9629	69.1141	2.00937	2.39594	1.19239
NM_001046461	TRIM34	3.82624	23.6506	23.071	6.18116	6.02968	0.975493
NM_001046476	VAMP5	11.7048	28.3085	26.7868	2.41854	2.28853	0.946246
NM_001046482	NANS	37.7104	23.8093	24.0343	0.631372	0.637339	1.00945
NM_001046511	NAA10	178.234	166.412	279.776	0.933671	1.56971	1.68122
NM_001046526	MAT2B	22.5124	36.6809	38.8888	1.62936	1.72744	1.06019
NM_001046539	BNIP1	9.89802	16.3657	14.0166	1.65343	1.4161	0.856462
NM_001046622	LOC618733	20.1395	34.1727	39.2782	1.6968	1.95031	1.1494
NM_001075155	DAXX	28.4083	49.0985	58.5726	1.72832	2.06181	1.19296
NM_001075161	RBCK1	10.1323	21.6547	24.5706	2.13719	2.42498	1.13465
NM_001075163	TMEM50A	50.4883	75.964	81.0473	1.50459	1.60527	1.06692
NM_001075210	PVRL2	35.5383	62.7456	68.2919	1.76558	1.92164	1.08839
NM_001075229	CSPG5	48.2351	87.041	97.6188	1.80452	2.02381	1.12153
NM_001075241	TFDP2	21.9027	14.9253	14.1995	0.681437	0.648299	0.951371
NM_001075269	AAAS	10.2177	5.71429	6.12128	0.559254	0.599086	1.07122
NM_001075410	TSSC4	171.837	224.466	277.034	1.30627	1.61219	1.23419
NM_001075414	IFIT3	0.475591	55.6046	79.7805	116.917	167.75	1.43478
NM_001075417	BCL2L15	0.867159	19.2574	21.241	22.2075	24.4949	1.103
NM_001075442	RASSF1	12.0959	17.8712	18.6512	1.47746	1.54194	1.04365
NM_001075446	BID	17.2578	27.1569	28.0844	1.5736	1.62735	1.03415
NM_001075462	IFI35	19.2843	87.3498	98.2703	4.52958	5.09587	1.12502
NM_001075499	RAB18	69.7329	42.2227	44.4571	0.605492	0.637534	1.05292
NM_001075588	IFI6	31.42	2153.63	2519.46	68.5433	80.1865	1.16987
NM_001075628	ERAP2	5.58257	16.7305	19.3029	2.99692	3.45771	1.15376
NM_001075672	STX19	5.70919	10.7829	11.2499	1.88869	1.97049	1.04331
NM_001075698	IFIT5	11.292	84.5487	84.3276	7.48749	7.46791	0.997385
NM_001075742	TBP	7.17178	10.7915	12.1581	1.50472	1.69527	1.12664
NM_001075746	GBP5	0.430783	21.0086	26.2291	48.7684	60.887	1.24849
NM_001075771	PARM1	0.0389985	20.1522	26.9053	516.743	689.906	1.3351
NM_001075788	DDB2	10.7008	15.3156	16.5948	1.43126	1.5508	1.08352
NM_001075912	SFN	13.4731	28.3552	33.8798	2.10458	2.51463	1.19484
NM_001075961	RTP4	0.135158	29.5167	34.3696	218.387	254.292	1.16441
NM_001076058	ACP2	6.71374	11.0831	11.7708	1.65081	1.75324	1.06205
NM_001076086	H2AFY2	20.9042	10.3655	10.9969	0.495857	0.526062	1.06091
NM_001076109	TIA1	13.4454	13.2192	20.3735	0.983176	1.51528	1.54121
NM_001076122	HS3ST1	24.2961	45.6844	54.2329	1.88032	2.23216	1.18712
NM_001076140	C4H7orf25	124.551	236.837	230.391	1.90153	1.84977	0.972783
NM_001076172	MARCKSL1	12.0109	22.7581	27.8122	1.89479	2.31558	1.22208
NM_001076245	UPRT	26.0791	40.0407	40.3786	1.53536	1.54831	1.00844
NM_001076252	MAGOHB	13.0078	17.4769	11.5509	1.34357	0.887998	0.660924
NM_001076457	ISG12B	85.807	1035.14	1380.53	12.0636	16.0888	1.33367
NM_001076478	PSMF1	25.9525	61.1074	65.9881	2.35459	2.54265	1.07987
NM_001076523	HMGA1	831.475	1500.38	1691.21	1.80448	2.03399	1.12719
NM_001076828	PARP9	6.15381	49.6904	53.1894	8.07474	8.64333	1.07042
NM_001076841	LOC512672	12.209	33.3726	49.9231	2.73344	4.08904	1.49593
NM_001076898	PAK1	47.4085	27.1432	34.9783	0.572539	0.737807	1.28866
NM_001076996	DRAM2	18.3859	39.0894	43.0955	2.12605	2.34394	1.10249
NM_001077003	CENPO	6.74612	10.7266	9.81349	1.59004	1.45469	0.914874
NM_001077019	OGFR	21.0037	31.8954	33.956	1.51856	1.61667	1.0646
NM_001077105	HAVCR2	10.549	16.7027	17.9759	1.58334	1.70404	1.07623
NM_001077127	TUBB3	75.6805	44.9641	48.2069	0.594131	0.636979	1.07212
NM_001077128	C9H6orf57	34.8524	46.0022	53.4847	1.31991	1.53461	1.16266
NM_001077845	APOBEC3B	10.863	23.8868	27.9442	2.19891	2.57242	1.16986
NM_001077899	NFE2L3	4.94885	14.6282	15.85	2.95588	3.20276	1.08352
NM_001077900	STAT1	26.7472	128.759	152.3	4.81392	5.69405	1.18283
NM_001077922	RHOB	53.6846	35.5863	35.6822	0.662877	0.664664	1.00269
NM_001077941	MARCH3	34.2519	50.5288	52.0099	1.47521	1.51845	1.02931
NM_001077989	MED31	10.3294	13.3669	18.2174	1.29406	1.76365	1.36287
NM_001078030	THSD4	45.4201	46.7021	74.0844	1.02823	1.63109	1.58632
NM_001078054	IFITM2	2.1909	48.8545	61.3938	22.2988	28.0222	1.25667
NM_001078063	HIST1H2BN	11.9027	20.7619	21.8185	1.7443	1.83307	1.05089
NM_001078108	ELMOD1	3.10862	14.5343	16.5919	4.67548	5.33738	1.14157
NM_001078141	IFITM3	79.9811	477.838	527.698	5.97439	6.59778	1.10434
NM_001078157	ARL6IP1	47.9422	84.9927	87.2971	1.77282	1.82088	1.02711
NM_001078163	DDIT3	41.5105	80.6675	87.4062	1.9433	2.10564	1.08354
NM_001079627	IMMP1L	14.0949	7.1049	7.84096	0.504076	0.556298	1.1036
NM_001080320	TATDN3	6.99245	9.76924	11.2614	1.39711	1.61051	1.15274
NM_001080352	ACN9	16.2754	15.4585	29.5011	0.949808	1.81262	1.90841
NM_001080906	NUB1	25.4085	41.9378	47.9871	1.65054	1.88862	1.14424
NM_001081536	CTHRC1	17.9125	10.202	10.2086	0.569546	0.569915	1.00065
NM_001081585	TMPRSS2	3.46913	30.4541	32.268	8.7786	9.30147	1.05956
NM_001081720	HIST2H2AC	21.851	34.958	35.3635	1.59984	1.61839	1.0116
NM_001082430	CMTR1	16.7346	45.6642	52.1534	2.72873	3.1165	1.14211
NM_001082438	ADPGK	20.5581	30.1044	32.4955	1.46436	1.58067	1.07943
NM_001083388	COL18A1	13.0575	9.26086	8.0775	0.709237	0.61861	0.872219
NM_001083391	ELMO2	22.2402	38.0806	41.9154	1.71224	1.88467	1.1007
NM_001083648	CHST1	5.4527	12.5568	13.9704	2.30286	2.56211	1.11258
NM_001083686	CTSL	73.3801	118.673	129.734	1.61724	1.76797	1.09321
NM_001083726	LOC534913	12.5896	7.34489	7.52574	0.583409	0.597774	1.02462
NM_001083769	IRF8	7.28309	11.9146	11.7821	1.63593	1.61773	0.988879
NM_001098035	CSRNP1	4.7018	9.66378	10.2809	2.05534	2.18659	1.06386
NM_001098058	TAP1	8.34153	29.5941	36.3388	3.5478	4.35637	1.22791
NM_001098063	PLA2G12A	13.6857	19.885	21.1884	1.45298	1.54821	1.06555
NM_001098158	FKBP1B	19.9183	13.5876	12.0149	0.682167	0.603209	0.884255
NM_001098473	B3GNT3	12.4675	35.1111	41.1774	2.81621	3.30278	1.17277
NM_001098895	SLC25A30	12.931	19.4298	20.4327	1.50258	1.58013	1.05162
NM_001098917	UBE2L6	1.01769	15.4487	17.0037	15.1802	16.7081	1.10066
NM_001099045	DDX24	58.0707	85.3333	92.3975	1.46947	1.59112	1.08278
NM_001099132	PXK	8.6346	19.715	20.2373	2.28326	2.34374	1.02649
NM_001099216	ATXN3	14.7904	28.1453	29.6763	1.90294	2.00646	1.0544
NM_001099716	FOXS1	0.364144	35.4685	41.4418	97.4024	113.806	1.16841
NM_001100309	TDRD7	10.6006	29.7279	29.4744	2.80436	2.78045	0.991473
NM_001100322	LOC508153	5.43142	12.4564	13.0392	2.2934	2.4007	1.04679
NM_001100336	TRIM25	21.0124	55.0146	62.6994	2.6182	2.98392	1.13969
NM_001100366	CYP2S1	9.82489	18.8769	21.4073	1.92133	2.17888	1.13405
NM_001100386	YPEL1	28.8683	8.27114	11.945	0.286513	0.413776	1.44418
NM_001101092	STK38L	10.3985	15.6571	15.9214	1.50571	1.53112	1.01688
NM_001101148	BCL2L12	8.10737	16.7083	24.6761	2.06088	3.04366	1.47688
NM_001101153	ZNF274	8.56143	5.09034	11.1149	0.594567	1.29825	2.18353
NM_001101225	POLE4	28.3042	39.7766	43.5269	1.40533	1.53782	1.09428
NM_001101279	LOC781494	4.02007	13.9208	15.9267	3.46283	3.9618	1.14409
NM_001101875	TXNIP	37.2708	76.0548	87.8198	2.0406	2.35626	1.15469
NM_001101918	RNF31	11.0528	48.0381	54.0889	4.34624	4.89368	1.12596
NM_001101995	HERC5	2.45054	41.1816	45.6741	16.8051	18.6384	1.10909
NM_001102121	TAPBPL	8.42788	17.4849	21.0296	2.07465	2.49524	1.20273
NM_001102169	ANO10	73.1019	46.0897	58.5879	0.630486	0.801455	1.27117
NM_001102220	ALKBH1	12.2993	23.3069	19.8529	1.89498	1.61415	0.851804
NM_001102225	PANX2	13.4488	12.9053	21.7423	0.959587	1.61667	1.68476
NM_001102261	GBP4	2.55185	117.435	140.776	46.0196	55.1663	1.19876
NM_001102266	AKAP7	5.8366	11.4143	11.7223	1.95564	2.00841	1.02698
NM_001102306	EIF4E3	11.0425	6.12451	6.58367	0.554631	0.596212	1.07497
NM_001102341	LGALS3	973.142	648.039	633.433	0.665924	0.650915	0.977461
NM_001102348	ARL4C	13.0068	18.9892	20.5346	1.45994	1.57876	1.08138
NM_001102550	ZNF177	9.01673	7.30268	12.7017	0.809903	1.40868	1.73932
NM_001103095	FITM2	19.505	12.1794	11.1077	0.624425	0.56948	0.912007
NM_001103229	GRAMD1C	5.68396	15.9895	19.9154	2.81309	3.50379	1.24553
NM_001103236	ACOX3	9.61217	15.1207	13.988	1.57308	1.45524	0.925089
NM_001103286	GNPAT	17.3348	11.8111	11.4631	0.681352	0.661277	0.970536
NM_001103311	MAGED4B	10.5227	7.69495	6.52641	0.731271	0.620222	0.848142
NM_001103323	LIPA	7.23855	12.1534	12.4794	1.67898	1.72402	1.02682
NM_001103330	ATRIP	6.5297	28.0085	29.6363	4.2894	4.53869	1.05812
NM_001104969	METTL22	14.9132	7.13984	7.56478	0.47876	0.507254	1.05952
NM_001105040	IRF7	51.4287	147.479	155.576	2.86764	3.02508	1.0549
NM_001105616	BOLA-NC1	12.7167	41.4779	41.9613	3.26169	3.2997	1.01165
NM_001105622	TWISTNB	18.0036	27.2782	32.1617	1.51515	1.7864	1.17903
NM_001105657	PIN4	61.6724	34.6463	39.5159	0.56178	0.640739	1.14055
NM_001110440	TMC4	24.866	43.7182	47.0367	1.75815	1.89161	1.07591
NM_001114507	PPP6R1	152.127	70.3295	278.519	0.462308	1.83083	3.9602
NM_001130757	PTPLB	20.6249	38.3063	39.3425	1.85728	1.90752	1.02705
NM_001130765	SP140L	17.7774	67.185	75.2379	3.77924	4.23222	1.11986
NM_001143743/NM_001193296	BOLA	12.209	33.3726	49.9231	2.73344	4.08904	1.49593
NM_001143748	LOC100196900	14.5784	9.76587	17.3229	0.669886	1.18826	1.77382
NM_001144096	RICTOR	5.63356	14.1128	14.1488	2.50513	2.51152	1.00255
NM_001145232	TBL1X	57.5429	22.0637	32.5593	0.38343	0.565827	1.4757
NM_001160157	PAPD7	7.06017	11.7877	12.2802	1.66961	1.73936	1.04178
NM_001163778	FN1	1769.03	1041.34	999.063	0.58865	0.564752	0.959401
NM_001166505	TUBA1A	102.768	56.7944	62.4864	0.552647	0.608034	1.10022
NM_001168011	UPK3BL	127.537	182.395	210.582	1.43013	1.65114	1.15454
NM_001190298	MR1	7.17485	14.167	15.8738	1.97454	2.21242	1.12048
NM_001191179	ZDHHC14	6.4048	9.16534	10.243	1.43101	1.59927	1.11758
NM_001191187	AZI1	10.1218	6.44011	7.45653	0.636261	0.73668	1.15783
NM_001191309	AKT3	14.5103	8.8494	9.96095	0.60987	0.686474	1.12561
NM_001191433	N4BP1	11.2734	21.9265	23.4234	1.94498	2.07776	1.06827
NM_001191476	TRIM8	124.392	204.613	216.285	1.6449	1.73874	1.05704
NM_001191481	GPR137B	16.2091	11.7459	10.2679	0.724648	0.633465	0.874169
NM_001192034	ARRDC4	13.1673	25.0466	26.815	1.90218	2.03648	1.0706
NM_001192051	SERPINB2	29.2556	46.7746	48.3551	1.59883	1.65285	1.03379
NM_001192138	CYB5D1	54.5401	71.2281	87.0055	1.30598	1.59526	1.22151
NM_001192170	TNFAIP3	30.4263	51.8953	55.0635	1.70561	1.80973	1.06105
NM_001192197	PNPT1	22.4012	91.0046	96.5397	4.06249	4.30958	1.06082
NM_001192201	MRPS15	34.9147	22.5927	22.7637	0.647083	0.65198	1.00757
NM_001192261	XPO1	25.1032	39.3679	38.6344	1.56824	1.53902	0.981368
NM_001192265	VAT1	51.2191	32.3077	32.7897	0.630774	0.640185	1.01492
NM_001192344	PARP12	23.2542	39.8745	39.3593	1.71472	1.69257	0.987079
NM_001192393	CPOX	10.5734	19.484	21.0146	1.84274	1.9875	1.07856
NM_001192396	DTX3L	5.00564	59.249	64.0034	11.8364	12.7863	1.08024
NM_001192472	XRN2	35.9071	66.036	67.2915	1.83908	1.87404	1.01901
NM_001192542	EEF2K	31.5401	43.964	50.105	1.39391	1.58861	1.13968
NM_001192620	GDA	38.6311	56.93	60.3547	1.47368	1.56233	1.06016
NM_001192644	HERC6	22.6958	110.505	118.073	4.86896	5.20242	1.06849
NM_001192852	ATP7A	8.27462	12.4638	14.0649	1.50627	1.69976	1.12846
NM_001192987	SPATS2L	24.4236	46.2137	52.2001	1.89217	2.13728	1.12954
NM_001193089	RAB20	26.77	16.3896	17.5027	0.612238	0.653818	1.06792
NM_001193130	CEPT1	14.212	22.1564	23.1345	1.55899	1.62781	1.04415
NM_001205143	TNFSF12	10.0177	10.8714	7.138	1.08522	0.712539	0.656585
NM_001205276	LOC615809	14.5658	9.94035	8.05922	0.682444	0.553297	0.810758
NM_001205552	SLC25A28	9.47212	18.7096	20.7375	1.97523	2.18932	1.10839
NM_001205581	ATAD1	17.7639	31.472	33.8891	1.77168	1.90775	1.0768
NM_001205596	HIST1H2AC	20.0795	33.4523	35.4631	1.66599	1.76613	1.06011
NM_001205620	PCGF6	23.0988	36.0752	36.1116	1.56178	1.56335	1.00101
NM_001205634	AIDA	34.2078	65.2174	65.8106	1.90651	1.92385	1.0091
NM_001205688	IL23A	10.1944	24.6254	25.4446	2.41558	2.49594	1.03327
NM_001205689	STAT2	7.29621	18.0068	14.0818	2.46797	1.93002	0.782027
NM_001205716	ZNFX1	20.0069	79.9166	88.3946	3.99445	4.41821	1.10609
NM_001205749	FBXO33	9.5039	16.3396	16.8647	1.71925	1.7745	1.03214
NM_001205781	SAMD9	12.1248	97.895	103.349	8.07395	8.52377	1.05571
NM_001205886	MAN2A1	21.5214	13.9517	14.1555	0.648271	0.657741	1.01461
NM_001205965	LAMA4	14.1413	9.09079	8.37854	0.642854	0.592487	0.921651
NM_001206048	TIPARP	46.0155	64.8574	72.4519	1.40947	1.57451	1.1171
NM_001206055	CSRP2BP	7.84234	9.64641	12.1489	1.23004	1.54914	1.25942
NM_001206156	LPIN1	13.8793	7.84025	6.52657	0.564888	0.470238	0.832444
NM_001206298	GDF15	215.295	325.06	323.409	1.50984	1.50217	0.994921
NM_001206451	C1H3orf38	13.194	19.4458	19.9228	1.47384	1.50999	1.02453
NM_001206459	LOC616942	6.29813	11.547	10.7848	1.8334	1.71238	0.933992
NM_001206503	PML	58.8615	101.872	113.891	1.73071	1.9349	1.11798
NM_001206518	CDADC1	9.71146	15.7212	18.3702	1.61883	1.8916	1.1685
NM_001206538	PARP14	15.2404	105.831	111.928	6.94411	7.34416	1.05761
NM_001206574	TRIM56	11.5775	19.7668	19.6977	1.70735	1.70138	0.996504
NM_001206976	C10H15orf48	9.06504	15.5747	17.0532	1.71811	1.88121	1.09493
NM_001244141	NAMPT	11.3764	21.4023	21.8154	1.88129	1.9176	1.0193
NM_001244204	TFPI	10.4524	14.5341	16.1115	1.3905	1.54142	1.10853
NM_001244229	LOC512486	3.79133	62.9856	74.9576	16.6131	19.7708	1.19008
NM_001256589	RBMX2	16.924	35.3692	32.0075	2.08988	1.89125	0.904954
NM_001289786	LOC509058	7.9879	12.5139	12.9712	1.56661	1.62386	1.03654
NM_173880	H4	10.7008	14.127	17.7103	1.32018	1.65504	1.25365
NM_173888	ADM	25.3468	54.7188	61.6384	2.15881	2.4318	1.12646
NM_173893	B2M	1599.66	5540.71	5990.13	3.46368	3.74463	1.08111
NM_173940	MX1	16.3877	897.329	970.062	54.7563	59.1945	1.08105
NM_173941	MX2	0.336791	240.4	330.948	713.796	982.651	1.37666
NM_173948	PAM	159.352	166.446	247.885	1.04452	1.55558	1.48928
NM_173980	PLIN2	21.063	38.5183	43.921	1.82872	2.08522	1.14026
NM_174072	GNG2	68.739	50.1452	45.4049	0.729501	0.660541	0.905469
NM_174090	IL15	16.5147	26.7441	30.1918	1.61941	1.82818	1.12891
NM_174098	LAP3	13.8461	23.9699	29.1871	1.73117	2.10797	1.21766
NM_174115	MUC1	834.762	1959.2	2194.19	2.34702	2.62852	1.11994
NM_174209	UACA	16.286	11.5634	10.8533	0.710021	0.666419	0.938591
NM_174218	WARS	202.775	994.659	1122.93	4.90523	5.53781	1.12896
NM_174220	YARS	32.251	54.8259	59.5804	1.69998	1.8474	1.08672
NM_174222	TAP2	20.1395	34.1727	39.2782	1.6968	1.95031	1.1494
NM_174290	CRYAB	405.042	1083.81	1309.8	2.6758	3.23374	1.20851
NM_174309	EDNRB	35.2417	50.9698	56.4842	1.44629	1.60277	1.10819
NM_174310	EIF4E	66.0629	290.271	340.593	4.39386	5.15559	1.17336
NM_174313	FABP3	6.73079	10.457	11.2112	1.55361	1.66566	1.07212
NM_174337	FGFBP1	14.0532	22.8281	21.3165	1.62441	1.51684	0.933783
NM_174348	ICAM1	10.7757	18.604	19.3966	1.72648	1.80003	1.0426
NM_174352	IGF2R	17.3362	10.5702	11.2364	0.609718	0.648147	1.06303
NM_174366	ISG15	8.56191	1949.52	2334.81	227.697	272.697	1.19763
NM_174369	ITPR2	7.29788	11.778	12.0816	1.61389	1.65549	1.02578
NM_174400	CALCOCO2	13.0586	32.9684	42.7184	2.52465	3.27128	1.29574
NM_174437	PROCR	20.1594	39.177	49.505	1.94336	2.45568	1.26362
NM_174475	TREX1	6.5297	28.0085	29.6363	4.2894	4.53869	1.05812
NM_174483	VAMP2	14.7986	12.1366	9.53195	0.820118	0.644112	0.785389
NM_174493	ZFP36	22.4838	38.1313	43.3376	1.69595	1.9275	1.13654
NM_174564	NDUFC1	23.5046	24.6461	35.6355	1.04856	1.51611	1.44589
NM_174600	SLC1A3	9.70231	13.8745	15.4412	1.43002	1.5915	1.11292
NM_174719	CHRNA3	103.02	53.168	48.52	0.516094	0.470977	0.912579
NM_174733	DHRS9	7.30039	12.8317	14.4005	1.75767	1.97257	1.12226
NM_174782	SLC12A2	471.892	285.319	267.765	0.604628	0.567429	0.938476
NM_175784	ANXA1	1174.88	1973.94	2160.87	1.68012	1.83923	1.0947
NM_175822	NDUFB4	41.9116	42.5516	28.1038	1.01527	0.670549	0.660464
NM_176638	CASP4	8.74919	40.8279	45.6425	4.66648	5.21677	1.11792
NM_178108	OAS1X	5.06531	427.526	470.264	84.4027	92.8401	1.09997
NM_178109	EIF2AK2	15.9648	122.855	121.641	7.69537	7.61933	0.990118
NM_180993	CNP	18.1652	37.918	42.4001	2.0874	2.33414	1.11821
NM_181867	IFITM3	20.1364	48.8312	56.8546	2.42502	2.82347	1.16431
NM_182651	DNMT1	18.3384	27.5427	27.9369	1.50191	1.52341	1.01431
NM_182655	TRIM21	11.8944	50.5908	53.638	4.25333	4.50952	1.06023
