# Supplementary material for: Endometrial factors similarly induced by IFNT2 and IFNTc1 through transcription factor FOXS1
Source: PLoS One. 2017 Feb 15;12(2):e0171858. doi: 10.1371/journal.pone.0171858 (PMC5310909; doi:10.1371/journal.pone.0171858)
Supplement: S3 Table — (XLSX) [file pone.0171858.s006.xlsx]

## Sheet: S3 Table
Term	Overlap	P-value	Adjusted P-value	Z-score	Genes
response to type I interferon (GO:0034340)	20/66	8.61136e-19	1.97372e-15	-2.18214	IFITM3;EGR1;IFITM2;STAT1;STAT2;MX2;MX1;IFI6;ISG15;IFI35;USP18;PSMB8;IFIT3;IRF3;OAS2;IRF7;IRF8;XAF1;IRF9;TRIM56
cellular response to type I interferon (GO:0071357)	19/65	1.15977e-17	8.86064e-15	-2.17247	IFITM3;EGR1;IFITM2;STAT1;STAT2;MX2;MX1;IFI6;ISG15;IFI35;USP18;PSMB8;IFIT3;IRF3;OAS2;IRF7;IRF8;XAF1;IRF9
type I interferon signaling pathway (GO:0060337)	19/65	1.15977e-17	8.86064e-15	-2.16965	IFITM3;EGR1;IFITM2;STAT1;STAT2;MX2;MX1;IFI6;ISG15;IFI35;USP18;IFIT3;PSMB8;IRF3;OAS2;IRF7;IRF8;XAF1;IRF9
response to virus (GO:0009615)	27/250	7.38755e-15	3.38645e-12	-2.36818	IFITM3;IFITM2;IFIT5;IFIT3;ICAM1;HERC5;DHX58;TRIM25;RSAD2;STAT1;MX2;STAT2;MX1;HMGA1;EIF2AK2;ISG15;PML;PLSCR1;IRF3;IL23A;PSMA2;OAS2;IRF7;PVRL2;IRF9;TRIM56;APOBEC3B
defense response to virus (GO:0051607)	22/147	6.61663e-15	3.38645e-12	-2.24747	IFITM3;IFITM2;RSAD2;STAT1;MX2;STAT2;MX1;IFIT5;EIF2AK2;ISG15;IFIT3;PML;HERC5;PLSCR1;IRF3;OAS2;IL23A;DHX58;TRIM25;IRF9;APOBEC3B;TRIM56
cytokine-mediated signaling pathway (GO:0019221)	27/342	7.32819e-12	2.79937e-09	-2.38349	IFITM3;IFITM2;UBA7;IFI6;UBE2L6;IFI35;USP18;IFIT3;ICAM1;HERC5;B2M;EIF4E;EGR1;CD74;STAT1;MX2;STAT2;MX1;ISG15;PML;PSMB8;IRF3;OAS2;IRF7;IRF8;XAF1;IRF9
regulation of multi-organism process (GO:0043900)	25/306	2.34485e-11	7.6777e-09	-2.38372	IFITM3;IFITM2;TNFAIP3;TMPRSS2;HERC5;TRIM8;EDNRB;PPP2R3C;DHX58;TRIM25;B2M;TRIM21;RSAD2;IL15;MX1;EIF2AK2;ISG15;PML;PLSCR1;IRF3;IL23A;IRF8;TRIM38;TRIM56;BIRC3
cellular response to cytokine stimulus (GO:0071345)	30/471	7.02733e-11	2.01333e-08	-2.44809	IFITM3;IFITM2;UBA7;GBA;IFI6;UBE2L6;IFI35;USP18;IFIT3;ICAM1;HERC5;B2M;EIF4E;CD74;EGR1;PNPT1;STAT1;MX2;TREX1;STAT2;MX1;ISG15;PML;PSMB8;IRF3;OAS2;IRF7;IRF8;XAF1;IRF9
negative regulation of multi-organism process (GO:0043901)	17/133	8.34696e-11	2.12569e-08	-2.16248	IFITM3;IFITM2;RSAD2;MX1;TNFAIP3;EIF2AK2;ISG15;PML;TRIM8;PLSCR1;IRF3;DHX58;TRIM25;IRF8;TRIM38;TRIM21;TRIM56
response to other organism (GO:0051707)	28/462	9.30146e-10	2.1319e-07	-2.3903	IFITM3;IFITM2;IFIT5;IFIT3;ICAM1;HERC5;DHX58;TRIM25;RSAD2;STAT1;MX2;STAT2;MX1;HMGA1;EIF2AK2;ISG15;PML;PLSCR1;IRF3;PSMA2;IL23A;OAS2;IRF7;IRF8;PVRL2;IRF9;APOBEC3B;TRIM56
antigen processing and presentation of peptide antigen via MHC class I (GO:0002474)	14/104	2.22082e-09	4.62737e-07	-2.17477	ERAP2;TAP2;TAP1;MR1;CTSS;PSMB10;PSMB8;TAPBP;PSMB9;PSMA2;PSME1;PSME2;PSMF1;B2M
defense response to other organism (GO:0098542)	23/328	2.50782e-09	4.78993e-07	-2.34052	IFITM3;IFITM2;RSAD2;STAT1;MX2;STAT2;MX1;IFIT5;EIF2AK2;ISG15;IFIT3;PML;HERC5;PLSCR1;IRF3;IL23A;OAS2;DHX58;TRIM25;IRF8;IRF9;APOBEC3B;TRIM56
negative regulation of viral process (GO:0048525)	12/75	5.63796e-09	9.94015e-07	-2.11935	IFITM3;TRIM8;PLSCR1;IFITM2;RSAD2;MX1;TRIM25;EIF2AK2;ISG15;TRIM21;PML;TRIM56
regulation of viral entry into host cell (GO:0046596)	8/22	9.17169e-09	1.45466e-06	-2.58833	IFITM3;TRIM8;IFITM2;TRIM25;TMPRSS2;TRIM38;TRIM21;TRIM56
antigen processing and presentation of exogenous peptide antigen via MHC class I (GO:0042590)	12/79	9.52004e-09	1.45466e-06	-2.16735	PSMA2;TAP2;PSME1;TAP1;PSME2;PSMF1;B2M;CTSS;PSMB10;PSMB8;TAPBP;PSMB9
antigen processing and presentation (GO:0019882)	18/225	2.28435e-08	3.25697e-06	-2.2906	CD74;ERAP2;TAP2;TAP1;MR1;PSMB10;PSMB8;CTSS;ICAM1;TAPBP;PSMB9;PROCR;CTSL;PSMA2;PSME1;PSME2;PSMF1;B2M
regulation of protein modification by small protein conjugation or removal (GO:1903320)	18/228	2.76167e-08	3.25697e-06	-2.26328	ARRDC4;EGR1;DAXX;TNFAIP3;ISG15;PSMB10;PML;PSMB8;PSMB9;MAD2L2;RASSF1;PSMA2;PSME1;PSME2;PSMF1;TRIM21;N4BP1;BIRC3
regulation of type I interferon production (GO:0032479)	13/108	2.84203e-08	3.25697e-06	-2.23457	UBA7;TREX1;TNFAIP3;ISG15;UBE2L6;HERC5;IRF3;DHX58;IRF7;TRIM25;TRIM38;TRIM21;TRIM56
regulation of response to biotic stimulus (GO:0002831)	13/107	2.56998e-08	3.25697e-06	-2.20373	IL15;EIF2AK2;TNFAIP3;PML;HERC5;IRF3;PPP2R3C;IL23A;DHX58;TRIM38;B2M;PVRL2;BIRC3
response to interferon-gamma (GO:0034341)	13/108	2.84203e-08	3.25697e-06	-2.15665	IFITM3;IFITM2;STAT1;CALCOCO2;PML;ICAM1;NUB1;IRF3;OAS2;IRF7;IRF8;B2M;IRF9
response to interferon-beta (GO:0035456)	7/18	5.53016e-08	5.51092e-06	-2.52651	IFITM3;PLSCR1;IFITM2;PNPT1;STAT1;TREX1;XAF1
antigen processing and presentation of peptide antigen (GO:0048002)	16/185	5.22331e-08	5.51092e-06	-2.24905	CD74;ERAP2;TAP2;TAP1;MR1;PSMB10;CTSS;PSMB8;PSMB9;TAPBP;CTSL;PSMA2;PSME1;PSME2;PSMF1;B2M
antigen processing and presentation of exogenous peptide antigen via MHC class I, TAP-dependent (GO:0002479)	11/75	5.52969e-08	5.51092e-06	-2.15393	PSMA2;TAP2;PSME1;TAP1;PSME2;PSMF1;B2M;PSMB10;PSMB8;PSMB9;TAPBP
regulation of defense response to virus (GO:0050688)	11/77	7.04902e-08	6.73181e-06	-2.13075	HERC5;IRF3;IL23A;IL15;DHX58;EIF2AK2;TNFAIP3;TRIM38;B2M;PML;BIRC3
negative regulation of protein modification by small protein conjugation or removal (GO:1903321)	13/119	8.08347e-08	7.41093e-06	-2.164	TNFAIP3;ISG15;PML;PSMB10;PSMB8;PSMB9;MAD2L2;PSMA2;PSME1;PSME2;PSMF1;TRIM21;N4BP1
regulation of symbiosis, encompassing mutualism through parasitism (GO:0043903)	15/174	1.43757e-07	1.26727e-05	-2.27471	IFITM3;IFITM2;RSAD2;MX1;TMPRSS2;EIF2AK2;ISG15;PML;TRIM8;PLSCR1;IRF8;TRIM25;TRIM38;TRIM21;TRIM56
regulation of viral process (GO:0050792)	14/152	1.79164e-07	1.48305e-05	-2.26422	IFITM3;IFITM2;RSAD2;MX1;EIF2AK2;TMPRSS2;ISG15;PML;TRIM8;PLSCR1;TRIM25;TRIM38;TRIM21;TRIM56
signal transduction in response to DNA damage (GO:0042770)	12/106	1.81176e-07	1.48305e-05	-2.20144	MAD2L2;MUC1;PSMA2;PSME1;PSME2;MDM4;PSMF1;BID;PSMB10;PML;PSMB8;PSMB9
regulation of protein ubiquitination (GO:0031396)	16/212	2.97054e-07	2.34775e-05	-2.22044	ARRDC4;DAXX;TNFAIP3;ISG15;PSMB10;PML;PSMB8;PSMB9;MAD2L2;RASSF1;PSMA2;PSME1;PSME2;PSMF1;N4BP1;BIRC3
negative regulation of protein ubiquitination (GO:0031397)	12/113	3.4153e-07	2.60929e-05	-2.16211	MAD2L2;PSMA2;PSME1;TNFAIP3;PSME2;ISG15;PSMF1;PSMB10;N4BP1;PSMB8;PML;PSMB9
negative regulation of type I interferon production (GO:0032480)	8/39	3.96698e-07	2.933e-05	-2.30192	HERC5;UBA7;IRF3;DHX58;TRIM25;TNFAIP3;UBE2L6;ISG15
regulation of cytokine production (GO:0001817)	24/482	5.20917e-07	3.73106e-05	-2.42956	CD74;TIA1;ANXA1;UBA7;RSAD2;IL15;TREX1;GBA;EIF2AK2;TNFAIP3;ISG15;UBE2L6;HERC5;ZFP36;IRF3;IL23A;DDIT3;DHX58;IRF7;TRIM25;IRF8;TRIM38;TRIM21;TRIM56
antigen processing and presentation of exogenous peptide antigen (GO:0002478)	14/171	6.76485e-07	4.69849e-05	-2.2151	CD74;TAP2;TAP1;CTSS;PSMB10;PSMB8;TAPBP;PSMB9;CTSL;PSMA2;PSME1;PSME2;PSMF1;B2M
antigen processing and presentation of exogenous antigen (GO:0019884)	14/173	7.70382e-07	5.19328e-05	-2.21746	CD74;TAP2;TAP1;CTSS;PSMB10;PSMB8;TAPBP;PSMB9;CTSL;PSMA2;PSME1;PSME2;PSMF1;B2M
regulation of immune effector process (GO:0002697)	17/264	1.01737e-06	6.66235e-05	-2.382	CD74;RSAD2;IL15;EIF2AK2;TNFAIP3;MR1;PML;ICAM1;HERC5;IRF3;IL23A;DHX58;TRIM38;B2M;PVRL2;CFB;BIRC3
regulation of cell cycle arrest (GO:0071156)	11/105	1.20416e-06	7.6665e-05	-2.20768	MUC1;RASSF1;PSMA2;PSME1;PSME2;MDM4;PSMF1;PSMB10;PML;PSMB8;PSMB9
interferon-gamma-mediated signaling pathway (GO:0060333)	9/65	1.42228e-06	8.81047e-05	-2.05427	IRF3;STAT1;OAS2;IRF7;IRF8;B2M;PML;IRF9;ICAM1
protein polyubiquitination (GO:0000209)	14/186	1.72229e-06	0.000103881	-2.16353	RNF31;TNFAIP3;PSMB10;PSMB8;DDB2;PSMB9;PSMA2;PSME1;PSME2;PSMF1;RBCK1;TRIM38;TRIM21;TRIM56
DNA damage response, signal transduction by p53 class mediator resulting in cell cycle arrest (GO:0006977)	9/67	1.78689e-06	0.000105014	-2.13447	MUC1;PSMA2;PSME1;PSME2;PSMF1;PSMB10;PML;PSMB8;PSMB9
intracellular signal transduction involved in G1 DNA damage checkpoint (GO:1902400)	9/68	1.99761e-06	0.000111671	-2.13927	MUC1;PSMA2;PSME1;PSME2;PSMF1;PSMB10;PML;PSMB8;PSMB9
signal transduction involved in mitotic G1 DNA damage checkpoint (GO:0072431)	9/68	1.99761e-06	0.000111671	-2.13634	MUC1;PSMA2;PSME1;PSME2;PSMF1;PSMB10;PML;PSMB8;PSMB9
signal transduction involved in mitotic DNA damage checkpoint (GO:1902402)	9/69	2.22939e-06	0.000116131	-2.13455	MUC1;PSMA2;PSME1;PSME2;PSMF1;PSMB10;PML;PSMB8;PSMB9
signal transduction involved in mitotic cell cycle checkpoint (GO:0072413)	9/69	2.22939e-06	0.000116131	-2.13102	MUC1;PSMA2;PSME1;PSME2;PSMF1;PSMB10;PML;PSMB8;PSMB9
signal transduction involved in mitotic DNA integrity checkpoint (GO:1902403)	9/69	2.22939e-06	0.000116131	-2.12803	MUC1;PSMA2;PSME1;PSME2;PSMF1;PSMB10;PML;PSMB8;PSMB9
DNA damage response, signal transduction by p53 class mediator (GO:0030330)	10/91	2.50347e-06	0.00012751	-2.15842	MUC1;PSMA2;PSME1;PSME2;MDM4;PSMF1;PSMB10;PML;PSMB8;PSMB9
signal transduction involved in DNA integrity checkpoint (GO:0072401)	9/71	2.76316e-06	0.000134748	-2.12286	MUC1;PSMA2;PSME1;PSME2;PSMF1;PSMB10;PML;PSMB8;PSMB9
signal transduction involved in DNA damage checkpoint (GO:0072422)	9/71	2.76316e-06	0.000134748	-2.11972	MUC1;PSMA2;PSME1;PSME2;PSMF1;PSMB10;PML;PSMB8;PSMB9
signal transduction involved in cell cycle checkpoint (GO:0072395)	9/72	3.06896e-06	0.000146543	-2.12103	MUC1;PSMA2;PSME1;PSME2;PSMF1;PSMB10;PML;PSMB8;PSMB9
antigen processing and presentation of endogenous antigen (GO:0019883)	5/13	5.04407e-06	0.000232108	-2.13026	CD74;ERAP2;TAP2;TAP1;TAPBP
regulation of viral genome replication (GO:0045069)	8/57	5.06344e-06	0.000232108	-2.07698	IFITM3;PLSCR1;IFITM2;RSAD2;MX1;EIF2AK2;ISG15;TRIM38
negative regulation of viral genome replication (GO:0045071)	7/40	5.48341e-06	0.000246431	-2.14577	IFITM3;PLSCR1;IFITM2;RSAD2;MX1;EIF2AK2;ISG15
regulation of G1/S transition of mitotic cell cycle (GO:2000045)	11/129	7.61133e-06	0.000335484	-2.19494	MUC1;ANXA1;PSMA2;PSME1;PSME2;PSMF1;BID;PSMB10;PML;PSMB8;PSMB9
regulation of cell cycle G1/S phase transition (GO:1902806)	11/131	8.71994e-06	0.000377096	-2.19726	MUC1;ANXA1;PSMA2;PSME1;PSME2;PSMF1;BID;PSMB10;PML;PSMB8;PSMB9
negative regulation of viral release from host cell (GO:1902187)	5/15	8.90886e-06	0.000378132	-2.1002	TRIM8;TRIM25;TRIM21;PML;TRIM56
signal transduction by p53 class mediator (GO:0072331)	11/132	9.32516e-06	0.000388605	-2.17645	MUC1;PSMA2;SHISA5;PSME1;PSME2;MDM4;PSMF1;PSMB10;PML;PSMB8;PSMB9
positive regulation of cell cycle arrest (GO:0071158)	9/85	1.05925e-05	0.000433537	-2.14317	MUC1;PSMA2;PSME1;PSME2;PSMF1;PSMB10;PML;PSMB8;PSMB9
proteolysis involved in cellular protein catabolic process (GO:0051603)	19/391	1.18366e-05	0.000475955	-2.33336	UBA7;ISG15;UBE2L6;USP18;PSMB10;CTSS;PML;PSMB8;PSMB9;ATXN3;NUB1;CTSL;PSMA2;DDIT3;PSME1;PSME2;RBCK1;PSMF1;TRIM38
cellular response to interferon-gamma (GO:0071346)	9/88	1.36957e-05	0.000541215	-2.04273	IRF3;STAT1;OAS2;IRF7;IRF8;B2M;PML;IRF9;ICAM1
response to interferon-alpha (GO:0035455)	5/17	1.47699e-05	0.000560032	-2.26396	IFITM3;IFITM2;MX2;EIF2AK2;IFIT3
negative regulation of viral entry into host cell (GO:0046597)	5/17	1.47699e-05	0.000560032	-2.09293	IFITM3;TRIM8;IFITM2;TRIM25;TRIM56
modification-dependent macromolecule catabolic process (GO:0043632)	18/368	1.86325e-05	0.0006888	-2.31218	PNPT1;UBA7;ISG15;UBE2L6;USP18;PSMB10;PML;PSMB8;PSMB9;ATXN3;NUB1;PSMA2;DDIT3;PSME1;PSME2;RBCK1;PSMF1;TRIM38
negative regulation of protein modification process (GO:0031400)	19/407	2.01958e-05	0.000734744	-2.31417	DNMT1;GADD45B;GBA;TNFAIP3;ISG15;PSMB10;PML;PSMB8;PSMB9;MAD2L2;PGS1;PSMA2;PSME1;PSME2;SFN;PSMF1;AIDA;TRIM21;N4BP1
negative regulation of ubiquitin-protein transferase activity (GO:0051444)	8/74	2.88103e-05	0.0010159	-2.00726	MAD2L2;PSMA2;PSME1;PSME2;PSMF1;PSMB10;PSMB8;PSMB9
negative regulation of ligase activity (GO:0051352)	8/74	2.88103e-05	0.0010159	-2.00431	MAD2L2;PSMA2;PSME1;PSME2;PSMF1;PSMB10;PSMB8;PSMB9
negative regulation of cell cycle G1/S phase transition (GO:1902807)	9/99	3.2562e-05	0.00111391	-2.13888	MUC1;PSMA2;PSME1;PSME2;PSMF1;PSMB10;PML;PSMB8;PSMB9
negative regulation of G1/S transition of mitotic cell cycle (GO:2000134)	9/99	3.2562e-05	0.00111391	-2.13604	MUC1;PSMA2;PSME1;PSME2;PSMF1;PSMB10;PML;PSMB8;PSMB9
regulation of I-kappaB kinase/NF-kappaB signaling (GO:0043122)	13/213	3.34526e-05	0.00112755	-2.13438	RNF31;STAT1;SHISA5;TNFAIP3;CFLAR;TRIM8;IRF3;IL23A;TRIM25;RBCK1;LGALS9;TRIM38;BIRC3
negative regulation of cytokine production (GO:0001818)	12/185	3.85755e-05	0.00128138	-2.20423	HERC5;TIA1;ANXA1;UBA7;IRF3;IL23A;GBA;DHX58;TRIM25;TNFAIP3;ISG15;UBE2L6
negative regulation of transferase activity (GO:0051348)	15/284	4.11876e-05	0.0013296	-2.2625	GADD45B;GBA;TNFAIP3;PSMB10;PML;PSMB8;PSMB9;MAD2L2;PGS1;PSMA2;PSME1;PSME2;SFN;PSMF1;AIDA
regulation of viral release from host cell (GO:1902186)	5/22	4.26219e-05	0.00133821	-2.08701	TRIM8;TRIM25;TRIM21;PML;TRIM56
regulation of ubiquitin-protein transferase activity (GO:0051438)	9/103	4.34612e-05	0.00134612	-2.0606	ARRDC4;MAD2L2;PSMA2;PSME1;PSME2;PSMF1;PSMB10;PSMB8;PSMB9
modification-dependent protein catabolic process (GO:0019941)	17/364	5.55493e-05	0.00168942	-2.2737	UBA7;ISG15;UBE2L6;USP18;PSMB10;PML;PSMB8;PSMB9;ATXN3;NUB1;PSMA2;DDIT3;PSME1;PSME2;RBCK1;PSMF1;TRIM38
regulation of ligase activity (GO:0051340)	9/108	6.12828e-05	0.00180077	-2.04872	ARRDC4;MAD2L2;PSMA2;PSME1;PSME2;PSMF1;PSMB10;PSMB8;PSMB9
positive regulation of I-kappaB kinase/NF-kappaB signaling (GO:0043123)	11/168	7.50612e-05	0.0021505	-2.07767	TRIM8;RNF31;IRF3;IL23A;SHISA5;TRIM25;TRIM38;RBCK1;CFLAR;LGALS9;BIRC3
positive regulation of ubiquitin-protein transferase activity (GO:0051443)	8/87	8.33242e-05	0.00235777	-2.01566	ARRDC4;PSMA2;PSME1;PSME2;PSMF1;PSMB10;PSMB8;PSMB9
negative regulation of response to biotic stimulus (GO:0002832)	5/26	8.54749e-05	0.00236034	-2.17849	IRF3;DHX58;EIF2AK2;TNFAIP3;TRIM38
regulation of defense response to virus by host (GO:0050691)	5/26	8.54749e-05	0.00236034	-2.00521	IRF3;IL23A;IL15;TNFAIP3;PML
proteasome-mediated ubiquitin-dependent protein catabolic process (GO:0043161)	12/205	9.80844e-05	0.0026763	-2.08083	ATXN3;PSMA2;DDIT3;PSME1;PSME2;PSMF1;TRIM38;RBCK1;PSMB10;PML;PSMB8;PSMB9
positive regulation of protein ubiquitination (GO:0031398)	10/146	0.000112488	0.0030332	-2.0272	ARRDC4;RASSF1;PSMA2;PSME1;PSME2;PSMF1;PSMB10;PSMB8;BIRC3;PSMB9
positive regulation of ligase activity (GO:0051351)	8/92	0.000119739	0.00319117	-2.0002	ARRDC4;PSMA2;PSME1;PSME2;PSMF1;PSMB10;PSMB8;PSMB9
proteasomal protein catabolic process (GO:0010498)	12/212	0.000132424	0.00348869	-2.06993	ATXN3;PSMA2;DDIT3;PSME1;PSME2;RBCK1;PSMF1;TRIM38;PSMB10;PML;PSMB8;PSMB9
regulation of innate immune response (GO:0045088)	13/254	0.000181206	0.00466656	-2.1644	STAT1;STAT2;TNFAIP3;PARP9;USP18;CTSS;PLSCR1;IRF3;CTSL;DHX58;IRF7;PVRL2;BIRC3
positive regulation of protein modification by small protein conjugation or removal (GO:1903322)	10/158	0.000206715	0.0052065	-2.04291	ARRDC4;RASSF1;PSMA2;PSME1;PSME2;PSMF1;PSMB10;PSMB8;BIRC3;PSMB9
positive regulation of T cell mediated immunity (GO:0002711)	5/34	0.000263012	0.00655242	-2.1782	RSAD2;IL23A;B2M;MR1;PVRL2
regulation of type I interferon-mediated signaling pathway (GO:0060338)	5/38	0.000419065	0.0101105	-2.12076	IRF3;STAT1;STAT2;IRF7;USP18
positive regulation of T cell mediated cytotoxicity (GO:0001916)	4/21	0.000468145	0.011177	-2.02903	IL23A;B2M;MR1;PVRL2
regulation of cellular ketone metabolic process (GO:0010565)	10/178	0.00050742	0.0117475	-2.12805	FABP3;ACN9;ANXA1;PSMA2;PSME1;PSME2;PSMF1;PSMB10;PSMB8;PSMB9
regulation of mitotic cell cycle phase transition (GO:1901990)	12/251	0.000574115	0.0131587	-2.1456	MAD2L2;MUC1;ANXA1;PSMA2;PSME1;PSME2;PSMF1;BID;PSMB10;PML;PSMB8;PSMB9
negative regulation of cell cycle process (GO:0010948)	12/254	0.000634668	0.0143721	-2.14161	MAD2L2;MUC1;RASSF1;PSMA2;PSME1;PSME2;MDM4;PSMF1;PSMB10;PSMB8;PML;PSMB9
regulation of leukocyte mediated cytotoxicity (GO:0001910)	5/44	0.000772438	0.0170234	-2.03728	IL23A;B2M;MR1;PVRL2;ICAM1
regulation of sequence-specific DNA binding transcription factor activity (GO:0051090)	14/338	0.000798576	0.0174318	-2.11513	RNF31;EIF2AK2;TNFAIP3;CFLAR;ICAM1;TRIM8;MAD2L2;FOXS1;DDIT3;TRIM25;RBCK1;TRIM38;TRIM21;TRIM34
release of cytochrome c from mitochondria (GO:0001836)	4/25	0.000839078	0.0178071	-2.16321	IFI6;SFN;ATP7A;BID
regulation of T cell mediated cytotoxicity (GO:0001914)	4/25	0.000839078	0.0178071	-2.01094	IL23A;MR1;PVRL2;B2M
regulation of cell cycle phase transition (GO:1901987)	12/264	0.000876641	0.018266	-2.10916	MAD2L2;MUC1;ANXA1;PSMA2;PSME1;PSME2;PSMF1;BID;PSMB10;PML;PSMB8;PSMB9
negative regulation of mitotic cell cycle phase transition (GO:1901991)	10/192	0.000885013	0.0182743	-2.04863	MAD2L2;MUC1;PSMA2;PSME1;PSME2;PSMF1;PSMB10;PML;PSMB8;PSMB9
protein catabolic process (GO:0030163)	12/269	0.00102392	0.0207684	-2.09044	ATXN3;PSMA2;DDIT3;PSME1;PSME2;RBCK1;PSMF1;TRIM38;PSMB10;PML;PSMB8;PSMB9
negative regulation of cell cycle (GO:0045786)	16/430	0.00103484	0.0208058	-2.18696	PPP1R15A;PNPT1;TNFAIP3;PSMB10;PSMB8;PML;PSMB9;MAD2L2;MUC1;RASSF1;PSMA2;DDIT3;PSME1;PSME2;MDM4;PSMF1
cellular response to biotic stimulus (GO:0071216)	8/132	0.00115961	0.0229123	-2.01305	EDNRB;IRF3;STAT1;DDIT3;IRF8;TNFAIP3;TXNIP;ICAM1
negative regulation of cell cycle phase transition (GO:1901988)	10/200	0.00118857	0.0232838	-2.0252	MAD2L2;MUC1;PSMA2;PSME1;PSME2;PSMF1;PSMB10;PML;PSMB8;PSMB9
ubiquitin-dependent protein catabolic process (GO:0006511)	14/355	0.00125474	0.0243718	-2.16117	USP18;PSMB10;PML;PSMB8;PSMB9;ATXN3;NUB1;PSMA2;DDIT3;PSME1;PSME2;RBCK1;PSMF1;TRIM38
positive regulation of cell cycle (GO:0045787)	12/278	0.00134093	0.0251918	-2.20369	MUC1;ANXA1;PSMA2;PSME1;PSME2;PSMF1;TRIM21;EIF4E;PSMB10;PML;PSMB8;PSMB9
regulation of inflammatory response (GO:0050727)	11/247	0.00166897	0.0306023	-2.11061	ZFP36;EDNRB;ANXA1;IL15;IL23A;GBA;CASP4;TNFAIP3;CTSS;CFB;BIRC3
positive regulation of cytokine production (GO:0001819)	13/327	0.00173778	0.0313621	-2.12762	CD74;RSAD2;IL15;TREX1;EIF2AK2;IRF3;IL23A;DDIT3;DHX58;IRF7;IRF8;TRIM21;TRIM56
negative regulation of mitotic cell cycle (GO:0045930)	10/219	0.00225851	0.0395154	-2.01764	MAD2L2;MUC1;PSMA2;PSME1;PSME2;PSMF1;PSMB10;PML;PSMB8;PSMB9
positive regulation of cell cycle process (GO:0090068)	10/220	0.00233126	0.0401748	-2.1041	MUC1;ANXA1;PSMA2;PSME1;PSME2;PSMF1;PSMB10;PML;PSMB8;PSMB9
